# Supplementary material for: Deciphering the Interactions of SARS-CoV-2 Proteins with Human Ion Channels Using Machine-Learning-Based Methods
Source: Pathogens. 2022 Feb 17;11(2):259. doi: 10.3390/pathogens11020259 (PMC8874499; doi:10.3390/pathogens11020259)
Supplement: Supplementary file 1 [file pathogens-11-00259-s001.zip]

Archive with 1 entries (1 files):
- pathogens-1557033-supplementary.pdf
